# Supplementary material for: Diagnostic yield and the number of tumor cells of ultrathin bronchoscopy for peripheral lung lesions: A comparison with thin bronchoscopy
Source: PLoS One. 2023 Aug 24;18(8):e0290609. doi: 10.1371/journal.pone.0290609 (PMC10449145; doi:10.1371/journal.pone.0290609)
Supplement: S1 Data — (XLSX) [file pone.0290609.s003.xlsx]

## Sheet: Ultrathin bronchoscopy
ID	sex	age	size	location	lobe	Lesion location	Bronchus sign	Characteristics	VBN bronchial number	BF visible bronchi	sample number	count slide 1	count slide 2	count slide 3	count slide 4	count slide 5	count slide 6	count slide 7	count slide 8	count slide 9	count slide 10	count slide 11	count slide 12	PD-L1 evaluability	Oncomine evaluability	TBB pathology	final diagnosis
1	male	50	11	ltB3c	L upper	intermediate	present	solid	5	3	10	400	80	0	0	0	250	200	400	0	300					Typical carcinoid
2	male	67	19	rtB8biiβy	R lower	intermediate	present	solid	6	6	10	0	0	0	150	0	0	150	100	70	30			not submitted	not submitted	Squamous cell carcinoma, keratinizing type, probable metastasis from oral mucosa
3	female	36	32	ltB9ai	L lower	peripheral	present	solid	4	4	9															Epithelioid granuloma with small foci of necrosis	undiagnosed
4	male	57	6	rtB1biiαx	R upper	intermediate	absent	mix	6	6	7	30	0	0	0	0	0	0						not submitted	not submitted	Adenocarcinoma
5	female	77	40	rtB6a	R lower	central	present	solid	5	3	5															Atypical lymphocytic infiltration, probable low grade B-cell lymphoma
6	female	83	36	rtB3bi	R upper	peripheral	present	solid	3	4	6	0	0	0	100	200	0							not submitted	not submitted	Adenocarcinoma
7	male	71	24	rtB1bii	R upper	peripheral	present	solid	5	4	5	50	30	10	200	100								not submitted	not submitted	Carcinoma
8	male	70	21	ltB8a	L lower	peripheral	present	solid	3	3	8	0	0	0	150	0	150	100	0					not submitted	not submitted	Squamous cell carcinoma
9	male	66	29	rtB9ai	R lower	peripheral	present	solid	4	4	10	80	70	10	50	0	0	0	0	0	0			not submitted	not submitted	Adenocarcinoma
10	female	44	12	ltB10biiα	L lower	peripheral	present	mix	4	5	10	50	10	100	0	0	0	0	50	30	0			not submitted	not submitted	Adenocarcinoma
11	male	46	10	rtB6cii	R lower	peripheral	present	solid	7	4	none															negative	undiagnosed
12	female	77	25	rtB2aiα	R upper	peripheral	present	GGN	7	5	9															negative	ope→Adenocarcinoma
13	male	76	14	ltB8aiβyx	L lower	peripheral	present	solid	7	7	7															negative	ope→Small cell lung carcinoma
14	male	58	21	rtB2a	R upper	central	present	solid	5	3	7															Lymphocytic infiltration	undiagnosed
15	male	59	15	ltB1+2biα	L upper	peripheral	present	solid	7	5	0																CTGB→Non small cell lung carcinoma, favor adenocarcinoma
16	male	72	29	ltB1+2aiiβ	L upper	central	present	solid	4	5	10	0	0	0	0	0	0	40	0	0	0			submitted with surgical specimen	submitted with surgical specimen	Non small cell lung carcinoma, favor adenocarcinoma
17	female	74	29	ltB8aii	L lower	peripheral	present	solid	5	4	7	0	60	0	40	50	0	80						not submitted	not submitted	Non small cell lung carcinoma, favor squamous cell carcinoma
18	male	76	16	ltB10ciα	L lower	peripheral	present	solid	5	5	9															negative	undiagnosed
19	male	62	28	ltB1+2aiiβyyy	L upper	peripheral	present	solid	8	8	6	200	200	100	0	300	150									Small cell lung carcinoma
20	female	74	33	ltB1+2b	L upper	peripheral	present	solid	2	3	8	0	70	0	0	50	10	0	0					TPS 30% (low expression)	not submitted	Non small cell lung carcinoma, favor adenocarcinoma
21	male	81	15	ltB3ciiβ	L upper	peripheral	present	solid	7	5	7	200	150	150	0	0	150	0						TPS <1% (non-expression)	not submitted	Non small cell lung carcinoma, favor adenocarcinoma
22	male	79	40	rtB1bii	R upper	peripheral	present	solid	5	4	10															A few atypical cells	ope→Adenocarcinoma
23	male	66	14	rtB2aiβx	R upper	peripheral	present	solid	6	6	9	0	100	200	500	700	250	0	100	0				not submitted	not submitted	Squamous cell carcinoma
24	male	69	20	ltB3ciiβ	L lower	peripheral	present	mix	3	5	11	300	200	0	0	0	100	0	0	0	0	0		not submitted	not submitted	Adenocarcinoma
25	male	80	25	rtB8aiβ	R lower	peripheral	present	solid	6	5	7	0	0	0	50	100	100	50						not submitted	not submitted	Adenocarcinoma
26	male	73	48	ltB1+2aii	L upper	intermediate	present	solid	3	4	10															No malignancy	EUS-FNA→Metastatic adenocarcinoma, most probable lung-origin, adrenal leision
27	male	70	32	ltB6biiα	L lower	peripheral	present	solid	5	5	10															Granulomatous inflammation with possible mycobacterial infection
28	male	71	26	rtB4ai	R middle	peripheral	present	mix	4	4	only one abrasion																undiagnosed
29	male	77	13	ltB3a	L upper	peripheral	present	solid	3	3	6															A few atypical cells	TBNA→Metastatic carcinoma (favor squamous cell carcinma)
30	male	62	50	rtB9a	R lower	peripheral	present	solid	6	3	11															Suspect of adenocarcinoma (Atypical cells only)	Adenocarcinoma (cytology)
31	male	62	25	rtB10biiα	R lower	peripheral	present	solid	6	5	4															Atypical cells	malignancy (cytology)
32	male	79	19	ltB9*	L lower	intermediate	absent	solid	4	3	9	500	350	500	0	0	0	0	0	0				not submitted	not submitted	#1–3: Squamous cell carcinoma, #4–9: Degenerated squamous cell carcinoma
33	male	74	22	rtB3a	R upper	peripheral	present	solid	5	3	10	200	200	150	150	150	200	300	30	250	50			not submitted	not submitted	Non small cell lung carcinoma, favor squamous cell carcinoma
34	male	68	23	rtB2ai	R upper	intermediate	present	solid	5	4	only one abrasion																Non-small cell carcinoma (cytology)
35	male	56	42	ltB1+2aii	L upper	intermediate	present	solid	7	4	12	0	0	0	0	0	250	0	0	0	0	0	0	TPS 60% (high expression)	analysis success	Non small cell lung carcinoma, favor adenocarcinoma
36	male	86	26	rtB1bii	R upper	peripheral	present	solid	7	4	10	200	150	100	100	150	50	100	70	250	0			TPS 5% (low expression)	analysis success	Non small cell lung carcinoma, favor adenocarcinoma
37	male	75	23	rtB6biα	R lower	peripheral	present	mix	5	5	7															No clear evidence of malignancy	Adenocarcinoma (cytology)
38	male	77	26	rtB1bii	R upper	peripheral	present	mix	6	4	6	0	50	150	500	200	100							not submitted	not submitted	Adenocarcinoma
39	male	46	20	rtB3aii	R upper	intermediate	present	mix	4	4	10	0	200	0	0	0	0	0	250	100	0			not submitted	not submitted	Adenocarcinoma
40	male	68	9	ltB10a	L lower	central	present	solid	3	3	7	0	0	0	0	0	1000	100						not submitted	not submitted	Adenocarcinoma (ALK-positive)
41	male	70	35	ltB6bi	L lower	peripheral	present	solid	6	4	8	100	900	0	50	700	0	0	0					not submitted	not submitted	#1,2,4,5: Squamous cell carcinoma, #3,6–8: Necrotic tissue
42	male	75	27	ltB1+2aii	L upper	central	present	mix	4	4	9	0	0	0	0	0	0	0	0	250				not submitted	not submitted	#2: Atypical cells, #9: Adenocarcinoma
43	male	73	18	ltB3ai	L upper	peripheral	present	solid	4	4	3															No evidence of malignancy	Irradiatrd as clinical lung cancer
44	female	63	12	rtB3aiα	R upper	peripheral	present	GGN	5	5	10															#1–3,5,7–9: No malignancy, #4,6,9: No sample	ope→Adenocarcinoma
45	male	52	17	rtB4aiiαyy	R middle	peripheral	present	mix	6	7	10															No malignancy	ope→Adenocarcinoma
46	female	70	23	rtB3aiα	R upper	peripheral	present	solid	6	5	5	200	300	100	0	100								not submitted	not submitted	Adenocarcinoma
47	male	71	33	rtB10aiβy	R lower	peripheral	present	solid	5	6	10															Atypical cells	Adenocarcinoma (cytology)
48	male	79	29	rtB1aiix	R upper	peripheral	present	mix	6	5	10	150	0	50	0	150	0	50	0	0	0			submitted with surgical specimen	submitted with surgical specimen	Adenocarcinoma
49	male	66	36	ltB1+2aiαx	L upper	peripheral	present	solid	8	6	10	0	0	0	50	0	100	150	100	200	200			not submitted	not submitted	Adenocarcinoma
50	male	71	27	rtB8iαy	R lower	peripheral	present	solid	8	6	10	100	100	0	0	0	100	300	100	20	200			TPS 70% (high expression)	analysis failure (insufficient volume)	Squamous cell carcinoma
51	male	63	14	rtB8ai	R lower	peripheral	present	mix	5	4	10	50	400	200	100	500	50	50	0	0	50			submitted with surgical specimen	submitted with surgical specimen	Adenocarcinoma
52	male	84	28	rtB10c	R lower	peripheral	present	solid	3	3	10															No malignancy	undiagnosed
53	female	70	20	rtB2a	R upper	peripheral	present	solid	6	3	8	0	0	75	0	50	0	0	150					submitted with surgical specimen	submitted with surgical specimen	Consistent with adenocarcinoma
54	male	74	11	rtB5aiiα	R middle	intermediate	present	solid	7	5	8															No malignancy	undiagnosed
55	male	84	25	rtB4biiβ	R middle	peripheral	present	solid	5	5	10	0	0	150	0	0	0	30	0	0	0			TPS 2% (low expression)	analysis success	Adenocarcinoma, highly suspected
56	female	55	36	rtB5aiiαx	R middle	peripheral	present	solid	6	6	10	300	100	100	100	150	200	70	200	150	70			TPS 40% (low expression)	analysis success	Non small cell lung carcinoma, favor adenocarcinoma
57	male	75	46	rtB3b	R upper	peripheral	present	solid	4	3	9	100	200	150	250	400	0	500	150	500				TPS <1% (non-expression)	analysis success	Squamous cell carcinoma
58	male	82	29	rtB10b	R lower	peripheral	present	solid	5	3	10	0	0	0	0	100	0	0	0	100	250			not submitted	not submitted	Adenocarcinoma
59	female	80	19	ltB8biiβy	L lower	peripheral	present	mix	5	6	8															No evidence of malignancy	undiagnosed
60	male	68	53	ltB3ci	L upper	intermediate	present	solid	6	4	11	0	300	0	200	0	0	400	0	0	0	0		TPS <1% (non-expression)	analysis success	Non small cell lung carcinoma, favor squamous cell carcinoma, favor lung origin
61	male	57	24	rtB4aiiβ	R middle	peripheral	present	solid	5	5	7															Epithelioid cell granuloma	undiagnosed
62	male	75	24	rtB8a	R lower	peripheral	present	solid	7	3	10	0	50	0	0	0	0	0	0	0	0					Atypical glands, suspect of adenocarcinoma	undiagnosed
63	male	70	25	rtB10ciα	R lower	peripheral	present	GGN	5	5	3	0	0	0												A few atypical cells	ope→Invasive mucinous adenocarcinoma
64	male	74	29	rtB1aiαx	R upper	peripheral	present	solid	6	6	8	0	0	0	200	150	150	0	250					TPS 10% (low expression)	analysis success	Squamous cell carcinoma
65	male	62	25	ltB10a	L lower	peripheral	present	solid	5	3	10	0	0	0	0	0	0	70	30	0	0			TPS 60% (high expression)	analysis success	Non small cell lung carcinoma, favor adenocarcinoma
66	female	86	28	ltB1+2bii	L upper	intermediate	present	mix	4	4	6	biopsy with thin bronchoscopy	biopsy with thin bronchoscopy	biopsy with thin bronchoscopy												Atypical pneumocytes	ope→Invasive adenocarcinoma
67	male	74	22	ltB5a	L upper	intermediate	present	solid	5	3	10	800	0	0	0	1000	0	250	0	0	500			not submitted	not submitted	Squamous cell carcinoma
68	male	73	21	rtB9ai	R lower	peripheral	present	solid	5	4	7															Suspect of adenocarcinoma	ope→Invasive adenocarcinoma, acinar adenocarcinoma
69	male	72	31	rtB1b	R upper	peripheral	present	solid	7	3	6	300	300	0	0	300	200							TPS <1% (non-expression)	analysis failure (insufficient volume by RNA)	Non small cell lung carcinoma, NOS

## Sheet: Thin bronchoscopy
ID	sex	age	size	location	lobe	Lesion location	Bronchus sign	Characteristics	VBN bronchial number	BF visible bronchi	sample number	count slide 1	count slide 2	count slide 3	count slide 4	count slide 5	count slide 6	count slide 7	count slide 8	count slide 9	count slide 10	count slide 11	count slide 12	count slide 13	PD-L1 evaluability	Oncomine evaluability	TBB pathology	final diagnosis
1	male	84	60	ltB1+2c, ltB3a	L upper	central	present	solid	3	3	4																Fibroelastotic change, no malignancy	Squamous cell carcinoma (cytology)
2	male	79	43	ltB10bi	L lower	peripheral	present	solid	5	4	4																Fibrotic change	CTGB→Non-small cell carcinoma, NOS
3	female	44	38	rtB6bii/rtB6bi	R lower	peripheral	present	solid	5	4	10	0	0	0	0	300	80	0	0	300	300				TPS 5% (low expression)	not submitted	Adenocarcinoma
4	male	70	31	rtB1biiα	R upper	peripheral	present	solid	7	5	6																Fungus infection, compatible with cryptococcosis
5	female	71	19	rtB4bi	R middle	intermediate	absent	solid	4	4	9																No malignancy	ope→Adenocarcinoma
6	male	34	41	ltB1+2aiiβ	L upper	peripheral	present	solid	6	5	6																Cytomegalovirus infection, Fungus infection
7	female	60	35	ltB6b	L lower	central	present	solid	2	3	13	0	0	0	0	0	0	0	0	0	0	0	300	80	TPS 20% (low expression)	not submitted	Non small cell carcinoma, favor adenocarcinoma
8	male	64	25	ltB4a	L upper	intermediate	present	solid	3	3	10	50	0	0	0	200	0	400	200	200	100				not submitted	not submitted	Basaloid squamous cell carcinoma, metastatic
9	male	65	52	ltB2a, ltB1+2	L upper	intermediate	present	solid	4	3	bronchial washing only																(-)	undiagnosed
10	male	72	9	rtB1aiiβy	R upper	intermediate	present	solid	6	6	6																No malignancy	Non-small cell carcinoma (cytology)
11	male	75	73	rtB1b	R upper	intermediate	present	solid	4	3	7	50	100	100	50	30	50	80							TPS <1% (non-expression)	not submitted	Carcinoma, favor adenocarcinoma
12	female	79	22	ltB3b	L upper	intermediate	absent	solid	4	3	10	70	400	150	0	0	0	0	200	0	150				TPS 10% (low expression)	not submitted	Squamous cell carcinoma
13	male	79	20	rtB2ai	R upper	peripheral	present	solid	4	4	6	0	0	50	0	0	0								TPS 80% (high expression)	not submitted	Non small cell lung carcinoma, favor adenocarcinoma
14	male	54	39	rtB5b	R middle	central	present	solid	2	3	9	0	30	100	0	150	300	20	50	0					TPS <1% (non-expression)	not submitted	Non small cell lung carcinoma, favor adenocarcinoma
15	male	78	40	ltB1+2a	L upper	peripheral	absent	solid	5	3	10	0	0	30	0	0	0	0	0	10	70						Small cell lung carcinoma
16	female	84	18	rtB1a	R upper	peripheral	present	solid	5	3	11																Squamous dysplasia, high grade
17	male	79	25	rtB5a	R middle	intermediate	absent	solid	4	3	10	0	200	0	0	0	0	0	0	0	0				not submitted	not submitted	Non small cell lung carcinoma, favor adenocarcinoma
18	male	81	16	rtB1aii	R upper	intermediate	present	solid	4	4	9	0	0	0	0	250	50	0	0	0							Small cell lung carcinoma
19	female	69	25	rtB3bi	R upper	peripheral	present	solid	5	4	6	500	0	0	100	30	0								not submitted	not submitted	Squamous cell carcinoma
20	male	72	16	ltB1+2a	L upper	intermediate	present	solid	5	3	7																No malignancy	irradiatrd as clinical lung cancer
21	female	73	20	rtB6b	R lower	intermediate	present	mix	5	3	11																No evidence of malignancy	ope→Adenocarcinoma
22	female	77	41	rtB2bi	R upper	peripheral	present	solid	4	4	9	100	150	100	250	100	50	250	100	0					not submitted	not submitted	Squamous cell carcinoma
23	male	76	49	rtB1a	R upper	peripheral	present	solid	6	3	10	0	0	0	0	0	0	0	0	0	60				TPS 60% (high expression)	not submitted	Carcinoma
24	female	78	40	rtB7a	R lower	central	present	solid	4	3	10	0	0	150	0	100	20	50	0	100	0				TPS 90% (high expression)	analysis success	Non small cell lung carcinoma, favor adenocarcinoma
25	female	82	34	rtB3aii	R upper	peripheral	present	solid	5	4	13	0	0	0	0	0	0	0	0	0	0	0	500	300	TPS <1% (non-expression)	analysis success	Adenocarcinoma
26	male	57	69	rtB2b	R upper	peripheral	present	solid	3	3	6																Organizing pneumonia
27	male	71	40	rtB2bii	L upper	peripheral	present	solid	4	4	12	0	60	100	100	40	0	70	0	0	80	200	100		TPS 5% (low expression)	not submitted	Adenocarcinoma
28	male	46	26	ltB1+2b	L upper	peripheral	present	solid	3	3	8																No evidence of malignancy, silicotic nodules and dust deposition	undiagnosed
29	male	60	41	rtB6a	R lower	central	present	solid	4	3	7	0	0	0	0	0	70	0							TPS 3% (low expression)	not submitted	Adenocarcinoma
30	male	67	15	rtB9ai	R lower	intermediate	absent	solid	3	4	9	0	0	0	150	0	100	200	0	300					not submitted	not submitted	Adenoid cystic carcinoma, metastatic
31	male	55	73	rtB1aii	R upper	peripheral	present	solid	5	4	10	100	200	150	50	30	20	150	250	50	80				TPS 60% (high expression)	analysis success	Squamous cell carcinoma
32	male	68	75	ltB1+2a	L upper	central	present	solid	2	3	7	0	0	300	0	0	0	0									Carcinoma, favor small cell lung carcinoma
33	male	78	25	ltB6cii	L lower	peripheral	present	solid	6	4	11	250	50	300	150	0	80	0	0	0	0	0			not submitted	not submitted	Squamous cell carcinoma
34	male	77	28	rtB4aii	R middle	intermediate	present	solid	3	4	10	0	0	0	50	0	200	200	50	200	200				TPS 90% (high expression)	analysis failure (insufficient volume)	Non small cell lung carcinoma, favor squamous cell carcinoma
35	male	61	16	ltB9b	L lower	intermediate	absent	solid	4	3	10	50	100	250	50	50	150	600	50	0	0				submitted with surgical specimen	submitted with surgical specimen	Adenocarcinoma, ROS1-positive
36	female	58	13	ltB3ci	L upper	intermediate	present	solid	5	4	10	0	0	50	300	50	200	20	150	0	300				TPS 5% (low expression)	not submitted	Non small cell lung carcinoma, favor adenocarcinoma
37	male	72	30	ltB6b	L lower	central	present	solid	3	3	10	200	50	50	50	50	300	50	0	200	50				not submitted	not submitted	Squamous cell carcinoma
38	male	71	13	rtB6ai	R lower	peripheral	present	solid	7	4	1	300													submitted with surgical specimen	submitted with surgical specimen	Squamous cell carcinoma
39	male	68	54	rtB1+2biiα	L upper	peripheral	present	solid	5	5	8	100	150	100	100	150	100	200	0						TPS 10% (low expression)	not submitted	Adenocarcinoma
40	male	82	19	rtB3aiiα	R upper	peripheral	present	solid	5	5	11	150	0	150	100	0	50	0	0	0	0	0			submitted with surgical specimen	submitted with surgical specimen	Adenocarcinoma
41	female	76	31	ltB1+2c	L upper	intermediate	absent	solid	3	3	8	0	0	0	0	200	0	0	0						submitted with surgical specimen	submitted with surgical specimen	Non small cell lung carcinoma, favor squamous cell carcinoma
42	male	75	15	ltB3bii	L upper	intermediate	absent	solid	5	4	4	0	400	100	200										not submitted	not submitted	Adenocarcinoma, metastatic
43	male	69	40	rtB1aii	R upper	intermediate	present	solid	4	4	11	0	0	200	200	200	0	0	0	0	400	500			TPS 90% (high expression)	analysis failure (undeterminable by DNA)	Non small cell lung carcinoma, NOS
44	female	55	13	ltB1+2i	L upper	peripheral	present	solid	6	4	0																negative	ope→Adenocarcinoma
45	female	72	75	rtB6a	R upper	central	present	solid	3	3	2	0	0														Fibrotic scar	undiagnosed
46	male	66	33	ltB1＋2bi	L upper	central	present	solid	4	4	11	0	0	0	0	0	0	0	0	0(EBB)	0(EBB)	300(EBB)			submitted with specimen of EBB	analysis success	Squamous cell carcinoma
47	male	76	53	rtB10ｂ	R lower	peripheral	present	solid	3	3	4	0	0	0	0												No malignancy	CTGB→Adenocarcinoma
48	male	76	25	ltB9biiβ	L lower	central	absent	solid	6	5	10	0	100	0	0	0	0	0	0	0	0				not submitted	not submitted	Squamous cell carcinoma
49	male	77	10	ltB1+2aiβ	L upper	intermediate	absent	solid	6	5	1	0															Insufficient material for the diagnosis	ope→Invasive adenocarcinoma
50	female	67	20	rtB2aiiβ	R upper	intermediate	present	solid	4	5	10	150	0	50	0	0	0	0	500	700	700				not submitted	not submitted	Adenocarcinoma
51	female	73	13	ltB3biiαy	L upper	peripheral	present	solid	7	6	5	0	0	0	0	0											A few atypical cells	ope→Invasive adenocarcinoma
52	female	69	16	rtB6bii	R lower	central	absent	solid	3	4	1	0															Cryptococcosis	undiagnosed
53	female	62	14	ltB*b	L lower	intermediate	present	solid	4	3	6	0	0	0	0	0	0										Small fragments of bronchial tissue	undiagnosed
54	male	82	41	ltB3b	L upper	peripheral	present	solid	6	3	6	400	0	0	250	250	250								TPS 25% (low expression)	not submitted	Non-small cell carcinoma (NOS) with lymphoid cell infiltration
55	female	73	16	ltB5ai	L upper	intermediate	present	solid	3	4	10	0	0	150	300	0	0	100	0	0	300				TPS <1% (non-expression)	analysis failure (insufficient volume)	Non-small cell carcinoma, favor squamous cell carcinoma
56	male	80	23	ltB1+2a	L upper	peripheral	present	solid	9	3	9	0	0	0	0	0	100	50	0	0					TPS <1% (non-expression)	submitted with surgical specimen	Adenocarcinoma
57	male	73	104	ltB1+2	L upper	peripheral	present	solid	3	2	10	0	0	0	0	0	0	0	0	0	0						Necrotic tissue	CTGB→Non-small cell carcinoma, favor squamous cell carcinoma
58	male	68	23	ltB8aiiy	L lower	peripheral	absent	solid	4	5	9	0	0	0	0	0	0	0	0	0							No significant change	undiagnosed
59	male	72	24	ltB1+2b	L upper	intermediate	present	solid	7	3	9	0	150	0	0	150	0	0	20	150					submitted with surgical specimen	submitted with surgical specimen	Squamous cell carcinoma, keratinizing type
60	male	65	17	rtB9ai	R lower	peripheral	absent	solid	6	4	0																negative	undiagnosed
61	male	84	21	rtB4b	R middle	peripheral	absent	solid	6	3	10	0	0	0	0	0	0	0	0	0	0						Highly suggestive of adenocarcinoma	Irradiatrd as clinical lung cancer
62	male	46	47	rtB1	R upper	peripheral	present	solid	6	2	10	0	0	0	0	0	200	200	200	0	0						Small cell carcinoma
63	male	78	16	rtB5aiiβyxx	R middle	intermediate	absent	mix	6	8	7	0	0	0	0	0	0	0									No malignancy	ope→Invasive adenocarcinoma
64	female	42	17	rtB2ai	R upper	intermediate	absent	solid	6	4	4	50	150	50	100										submitted with surgical specimen	submitted with surgical specimen	Adenocarcinoma (ALK-positive)
65	male	68	45	rtB1a	R upper	central	present	solid	4	3	10	700	0	0	0	500	0	0	600	0	0				not submitted	not submitted	Non-small cell carcinoma, favor adenocarcinoma
66	male	73	24	rtB3aiα	R upper	central	absent	solid	4	5	8	0	0	0	0	0	100	0	0						TPS <1% (non-expression)	not submitted	Non-small cell carcinoma, favor adenocarcinoma
67	male	72	36	ltB10b	L lower	intermediate	absent	mix	7	3	10	0	100	100	0	100	100	0	100	100	0				submitted with surgical specimen	submitted with surgical specimen	Adenocarcinoma
68	male	69	11	ltB3ｂ	L upper	intermediate	present	solid	5	3	11	0	0	0	50	0	0	0	0	0	0	0			not submitted	not submitted	Probable, non small cell lung carcinoma, favor squamous cell carcinoma
69	male	76	30	ltB6a	L lower	peripheral	present	solid	5	3	10	0	0	0	0	0	0	0	0	0	200				not submitted	not submitted	Adenocarcinoma
70	female	64	20	rtB4biiαx	R middle	peripheral	absent	mix	5	6	12	0	0	0	200	400	0	0	0	0	0	0	0		submitted with surgical specimen	submitted with surgical specimen	Adenocarcinoma
71	male	66	24	ltB6a	L lower	intermediate	absent	solid	5	3	3	0	0	0													No diagnostic change	ope→Adenocarcinoma
72	female	71	30	ltB1+2b	L upper	peripheral	present	solid	6	3	6	0	0	100	0	0	0								submitted with surgical specimen	submitted with surgical specimen	Adenocarcinoma
73	female	77	28	rtB3bii	R upper	intermediate	present	solid	4	4	12	50	50	0	0	50	50	0	50	0	0	0	0		submitted with surgical specimen	submitted with surgical specimen	Non-small cell carcinoma, favor adenocarcinoma
74	male	70	57	rtB3bii	R upper	central	present	solid	3	4	6	0	0	500	0	0	800								TPS 85% (high expression)	analysis success	Non-small cell carcinoma, favor squamous cell carcinoma
75	male	73	61	rtB6b	R lower	peripheral	present	solid	5	3	13	0	0	0	0	0	0	0	0	0	0	0	0	0			Atypical cells with necrosis	undiagnosed
76	male	78	21	rtB8b	R lower	peripheral	present	solid	6	3	0																negative	TBNA→Non-small cell carcinoma, favor adenocarcinoma
77	male	72	30	rtB6bi	R lower	peripheral	present	solid	6	4	0																negative	Adenocarcinoma (cytology)
78	female	63	30	rtB5bii	R middle	peripheral	present	solid	4	4	10	300	0	0	0	0	90	0	0	0	0				TPS 2% (low expression)	analysis failure (undeterminable by DNA)	Adenocarcinoma
79	female	78	15	rtB9biα	R lower	peripheral	present	solid	5	5	7	0	0	0	300	0	0	250							submitted with surgical specimen	submitted with surgical specimen	Adencoarcinoma
80	male	79	80	ltB3a	L upper	peripheral	present	solid	3	3	10	300	500	0	0	0	0	0	0	0	0				TPS 75% (high expression)	analysis failure (undeterminable by DNA)	Keratinizing squamous cell carcinoma
81	male	74	32	rtB1a	R upper	peripheral	present	solid	6	3	10	0	0	0	0	0	200	100	100	200	0				submitted with surgical specimen	submitted with surgical specimen	Adenocarcinoma, favor invasive adenocarcinoma
82	male	72	36	ltB8biβy	L lower	peripheral	present	solid	6	6	8	0	0	0	0	0	0	0	0								A few atypical cells	ope→Metastatic adenocarcinoma
83	female	77	11	ltB3biiβ	L upper	intermediate	present	solid	5	5	11	0	0	0	0	0	0	0	0	0	0	0					Bronchial tissue only	undiagnosed
84	female	86	28	ltB1+2ci	L upper	intermediate	absent	mix	4	4	6	0	0	0	biopsy with ultrathin bronchoscopy	biopsy with ultrathin bronchoscopy	biopsy with ultrathin bronchoscopy										Atypical pneumocytes	ope→Invasive adenocarcinoma
85	male	81	53	ltB6c	L lower	peripheral	absent	solid	4	3	10	0	0	0	0	0	0	0	0	0	0						No malignancy	CTGB→Non-small cell carcinoma, favor squamous cell carcinoma
86	male	72	55	rtB2aii	R upper	peripheral	present	solid	3	4	7	50	150	100	150	150	50	50							TPS 5% (low expression)	analysis success	Non-small cell carcinoma, favor adenocarcinoma
87	male	73	20	rtB2bi	R upper	intermediate	absent	solid	5	4	4	0	0	0	0												A few atypical cells	Irradiatrd as clinical lung cancer
88	female	74	11	rtB2aii	R upper	intermediate	absent	solid	4	4	0																negative	Irradiatrd as clinical lung cancer
89	male	63	58	rtB1b	R upper	peripheral	present	solid	5	3	7	0	0	0	0	0	0	0									Fibrotic change	ope→Non-small cell carcinoma
90	male	79	22	rtB2biβ	R upper	peripheral	present	solid	4	5	8	250	250	150	0	0	0	0	0						TPS 30% (low expression)	analysis failure (insufficient volume)	Non-small cell carcinoma, favor adenocarcinoma
91	male	74	28	ltB10ai	L lower	peripheral	present	solid	3	4	7	0	0	800	1300	0	0	0							TPS 3% (low expression)	analysis failure (insufficient volume)	Non-small cell carcinoma, favor adenocarcinoma
92	male	72	22	ltB8b	L lower	central	present	solid	2	3	5	0	0	2000	2000	0									TPS <1% (non-expression)	analysis success	Squamous cell carcinoma
93	male	47	22	ltB1+2a	L upper	peripheral	present	solid	7	3	7	0	0	0	180	0	50	50							submitted with surgical specimen	submitted with surgical specimen	Non-small cell carcinoma, favor adenocarcinoma
94	male	72	23	ltB6biiα	L lower	intermediate	present	mix	5	5	9	100	0	0	0	0	0	0	0	0					not submitted	not submitted	Aenocarcinoma
95	male	78	10	ltB4a	L upper	intermediate	present	solid	4	3	6	0	0	350	20	0	200								not submitted	not submitted	Non-small cell carcinoma, favor squamous cell carcinoma
96	male	62	26	rtB9ai	R lower	peripheral	absent	solid	5	4	7	150	0	0	50	0	50	100							not submitted	not submitted	Non-small cell carcinoma, favor sqaumous cell carcinoma
97	male	76	35	ltB5aii	L upper	intermediate	absent	solid	4	4	7	0	0	0	0	0	0	0									Atypical cells	Non-small cell carcinoma (cytology)
98	female	85	27	ltB4aii	L upper	peripheral	present	solid	5	4	6	200	0	0	150	200	150								TPS <1% (non-expression)	analysis failure (insufficient volume)	Non small cell lung carcinoma, favor adenocarcinoma
99	female	85	14	rtB7a	R lower	central	present	solid	1	3	6	0	0	100	100	30	30								not submitted	not submitted	Non small cell lung carcinoma, favor adenocarcinoma
100	male	79	26	rtB9biβ	R lower	intermediate	present	solid	5	5	8	0	0	0	0	0	0	0	0								No evidence of malignancy	ope→Invasive adenocarcinoma
101	female	67	23	rtB2aii	R upper	central	present	solid	3	4	7	250	500	250	300	300	100	250							TPS 90–100% (high expression)	analysis success	Adenocarcinoma
102	male	70	35	rtB6b	R lower	intermediate	present	solid	6	3	5	0	0	0	0	0											Atypical cells	Non-small cell carcinoma (cytology)
103	male	66	24	ltB1+2aiβx	L upper	peripheral	present	solid	7	6	5	100	0	100	200	100									submitted with surgical specimen	not submitted	Adenocarcinoma
104	male	46	61	rtB1a	R upper	central	absent	solid	2	3	6	0	400	500	0	250	300								TPS 15% (low expression)	analysis success	Squamous cell carcinoma, keratinizing type
105	male	71	48	rtB10a	R lower	peripheral	present	solid	3	3	8	0	0	1000	0	0	0	0	700						submitted with surgical specimen	submitted with surgical specimen	Squamous cell carcinoma
106	male	74	50	ltB3c	L upper	peripheral	present	solid	6	3	8	0	0	0	0	0	250	0	150						TPS 80–90% (high expression)	analysis success	Squamous cell carcinoma
